# Supplementary material for: Impact of Acute Myeloid Leukemia Cells on the Metabolic Function of Bone Marrow Mesenchymal Stem Cells
Source: Int J Mol Sci. 2025 Aug 27;26(17):8301. doi: 10.3390/ijms26178301 (PMC12428039; doi:10.3390/ijms26178301)
Supplement: Supplementary file 1 [file ijms-26-08301-s001.zip]

Archive with 1 entries (1 files):
- ijms-3610155-supplementary.pdf
